# Supplementary material for: Safe and Efficient Sigma1 Ligand: A Potential Drug Candidate for Multiple Sclerosis
Source: Int J Mol Sci. 2022 Oct 6;23(19):11893. doi: 10.3390/ijms231911893 (PMC9569529; doi:10.3390/ijms231911893)
Supplement: Supplementary file 1 [file ijms-23-11893-s001.zip]

Archive with 1 entries (1 files):
- ijms-1938735-SM.pdf
